# Supplementary material for: Alzheimer’s and neurodegenerative disease biomarkers in blood predict brain atrophy and cognitive decline
Source: Alzheimers Res Ther. 2024 Apr 30;16:94. doi: 10.1186/s13195-024-01459-y (PMC11059745; doi:10.1186/s13195-024-01459-y)
Supplement: Supplementary file 2 — Supplementary Material 2. [file 13195_2024_1459_MOESM2_ESM.xlsx]

## Sheet: S.Table3
Supplemental Table 3. Associations between baseline plasma biomarkers and brain volume (full model results)
Biomarker	Term
Aβ42/40		Total Brain volume			White matter volume			Gray matter volume			Ventricular CSF			Superior temporal gyrus			Middle temporal gyrus			Inferior temporal gyrus			Hippocampus			Parahippocampal gyrus			Entorhinal cortex			Amygdala
		β	SE	P	β	SE	P	β	SE	P	β	SE	P	β	SE	P	β	SE	P	β	SE	P	β	SE	P	β	SE	P	β	SE	P	β	SE	P
	Intercept	-0.00994	0.01565	0.5253	-0.06794	0.02345	0.0039	0.05441	0.02035	0.0077	0.000659	0.04059	0.9871	-0.03033	0.03792	0.4242	0.08524	0.03408	0.0126	0.05633	0.03238	0.0824	0.04519	0.03776	0.2318	0.1307	0.03548	0.0002	0.135	0.03716	0.0003	0.07797	0.03816	0.0415
	ICV	0.9522	0.0159	<0.0001	0.8872	0.02386	<.0001	0.8611	0.02041	<0.0001	0.2306	0.03459	<0.0001	0.63	0.03795	<0.0001	0.6817	0.03392	<0.0001	0.7337	0.03224	<0.0001	0.5455	0.03835	<0.0001	0.557	0.03625	<0.0001	0.5004	0.03791	<0.0001	0.573	0.03907	<0.0001
	Age (baseline)	-0.0316	0.001447	<0.0001	-0.03525	0.002167	<.0001	-0.04335	0.001884	<0.0001	0.04616	0.003778	<0.0001	-0.03785	0.003507	<0.0001	-0.03806	0.003153	<0.0001	-0.01702	0.002996	<0.0001	-0.04532	0.003489	<0.0001	-0.02042	0.003279	<0.0001	-0.02583	0.003435	<0.0001	-0.03187	0.003527	<0.0001
	Sex	-0.01897	0.03065	0.5363	-0.00892	0.04598	0.8462	-0.04916	0.0397	0.2159	0.2321	0.07549	0.0022	-0.08913	0.07395	0.2284	-0.07615	0.06633	0.2513	0.1169	0.06302	0.064	0.1142	0.07399	0.123	0.391	0.06965	<0.0001	0.4554	0.07291	<0.0001	0.2717	0.07497	0.0003
	Race (black)	0.139	0.03086	<0.0001	0.3125	0.04623	<0.0001	-0.02376	0.04013	0.5539	-0.09871	0.07975	0.2161	0.2676	0.07474	0.0004	-0.1829	0.06717	0.0066	-0.08444	0.06382	0.1861	0.0609	0.07443	0.4134	-0.2569	0.06997	0.0003	-0.2207	0.07328	0.0027	0.1065	0.07526	0.1575
	Race (other)	-0.02258	0.051	0.658	0.07315	0.0764	0.3386	-0.1044	0.06638	0.1161	-0.02788	0.1331	0.8341	0.01797	0.1236	0.8844	0.04338	0.1111	0.6964	0.03964	0.1056	0.7075	-0.0943	0.123	0.4435	0.005452	0.1156	0.9624	-0.2252	0.1211	0.0632	-0.3018	0.1243	0.0154
	Education (years)	0.008215	0.005057	0.1046	0.00948	0.007581	0.2115	0.007385	0.006579	0.262	0.003914	0.01321	0.7671	-0.00752	0.01227	0.5402	0.004815	0.01103	0.6625	0.01632	0.01048	0.1196	0.01574	0.01221	0.1975	-0.00055	0.01147	0.9617	0.01552	0.01201	0.1965	0.008407	0.01233	0.4956
	eGFR	0.0105	0.01422	0.4603	-0.00534	0.02131	0.8021	0.02925	0.0185	0.1142	-0.01575	0.03716	0.6718	0.0892	0.03449	0.0099	0.04054	0.03101	0.1914	-0.0075	0.02945	0.7991	-0.0212	0.03432	0.5369	0.02262	0.03223	0.4831	0.02299	0.03376	0.4962	0.02215	0.03467	0.5231
	Aβ42/40	0.000237	0.01286	0.9853	-0.00123	0.01928	0.9492	0.00301	0.01673	0.8572	-0.00291	0.03363	0.9311	0.02796	0.0312	0.3704	-0.01983	0.02805	0.4797	-0.01019	0.02664	0.7023	-0.005	0.03105	0.8721	-0.00184	0.02915	0.9496	0.02037	0.03054	0.505	0.01168	0.03136	0.7097
	Time	-0.03212	0.001461	<0.0001	-0.03395	0.001422	<0.0001	-0.04991	0.002124	<0.0001	0.06341	0.00249	<0.0001	-0.04401	0.002098	<0.0001	-0.05355	0.002368	<0.0001	-0.04713	0.00262	<0.0001	-0.05607	0.002832	<0.0001	-0.01773	0.0028	<0.0001	-0.04754	0.003519	<0.0001	-0.05428	0.003481	<0.0001
	Age(baseline)*Time	-0.00026	0.000153	0.0891	3.7e-05	0.000148	0.8018	-0.00125	0.000222	<0.0001	0.002296	0.000244	<0.0001	-0.00143	0.000218	<0.0001	-0.00135	0.000245	<0.0001	-0.00145	0.000271	<0.0001	-0.00186	0.000287	<0.0001	-0.00226	0.000292	<0.0001	-0.00174	0.000361	<0.0001	-0.00258	0.000357	<0.0001
	Sex*Time	-0.00276	0.002313	0.2333	-0.00459	0.00225	0.0414	-0.00573	0.003366	0.0888	0.01447	0.003898	0.0002	-0.00443	0.003323	0.1829	-0.00672	0.003746	0.0733	-0.00974	0.004144	0.019	-0.00668	0.004433	0.132	0.01096	0.004427	0.0135	0.009704	0.005537	0.08	0.007787	0.005474	0.1552
	Race (black)*Time	0.001473	0.002805	0.5996	0.003078	0.002732	0.2601	0.001391	0.004079	0.7332	-0.00414	0.0048	0.3888	0.000506	0.004031	0.9002	0.004722	0.004556	0.3003	0.009958	0.005039	0.0485	0.002585	0.005451	0.6355	0.00707	0.005377	0.1889	0.001161	0.006769	0.8639	0.006479	0.006694	0.3333
	Race (other)*Time	-0.0092	0.004604	0.0459	-0.0071	0.004481	0.1136	-0.00842	0.006702	0.2092	-0.00592	0.007997	0.4595	-0.00476	0.006623	0.4728	-0.00458	0.00748	0.5402	-0.00244	0.008273	0.768	-0.00926	0.008929	0.3001	0.006237	0.008819	0.4796	-0.00186	0.01108	0.8667	-0.01035	0.01096	0.3452
	Education*Time	-0.00015	0.000481	0.7544	0.000507	0.000468	0.2785	-0.00063	0.0007	0.365	-0.00052	0.000802	0.5175	-0.00109	0.000691	0.1141	-0.00082	0.000778	0.2933	-0.00097	0.000861	0.2593	0.000962	0.000916	0.2937	-0.00014	0.00092	0.8757	-0.00105	0.001147	0.3604	-0.00039	0.001134	0.7304
	eGFR*Time	0.000103	0.001298	0.9371	0.000367	0.001264	0.7713	-0.00107	0.00189	0.5697	0.001702	0.002241	0.4478	-0.00328	0.001868	0.079	-0.00181	0.002109	0.3913	-0.00095	0.002332	0.6854	0.001489	0.00251	0.5532	-0.00176	0.002487	0.4804	-0.0047	0.003121	0.1321	-0.0022	0.003087	0.4754
	Aβ42/40*Time	0.001586	0.001202	0.1875	0.001395	0.001172	0.234	0.001645	0.001749	0.3473	-0.00186	0.00206	0.3677	0.001776	0.001729	0.3046	0.002729	0.001956	0.1634	0.002471	0.002164	0.2538	0.003143	0.002338	0.1792	0.001393	0.002306	0.5461	0.001978	0.002906	0.4962	0.002331	0.002873	0.4173
pTau-181
		Total Brain volume			White matter volume			Gray matter volume			Ventricular CSF			Superior temporal gyrus			Middle temporal gyrus			Inferior temporal gyrus			Hippocampus			Parahippocampal gyrus			Entorhinal cortex			Amygdala
		β	SE	P	β	SE	P	β	SE	P	β	SE	P	β	SE	P	β	SE	P	β	SE	P	β	SE	P	β	SE	P	β	SE	P	β	SE	P
	Intercept	-0.00173	0.01593	0.9134	-0.05195	0.02429	0.0329	0.05771	0.02118	0.0066	-0.00039	0.04167	0.9926	-0.00822	0.04002	0.8373	0.07495	0.03594	0.0375	0.06282	0.03347	0.061	0.01477	0.03901	0.705	0.1059	0.03711	0.0045	0.1034	0.03934	0.0088	0.06921	0.03892	0.0759
	ICV	0.965	0.01582	<0.0001	0.9038	0.02425	<0.0001	0.8625	0.02081	<0.0001	0.2463	0.03519	<0.0001	0.6149	0.03946	<0.0001	0.6932	0.03494	<0.0001	0.7358	0.03263	<0.0001	0.5513	0.03899	<0.0001	0.5312	0.03717	<0.0001	0.5014	0.03933	<0.0001	0.5727	0.03906	<0.0001
	Age (baseline)	-0.03277	0.001409	<0.0001	-0.03581	0.002145	<0.0001	-0.0439	0.001875	<0.0001	0.04256	0.003707	<0.0001	-0.03786	0.003536	<0.0001	-0.03689	0.003179	<0.0001	-0.0139	0.002961	<0.0001	-0.04247	0.003445	<0.0001	-0.01889	0.003279	<0.0001	-0.02215	0.003476	<0.0001	-0.02933	0.003438	<0.0001
	Sex	-0.0306	0.03145	0.3308	-0.00855	0.04804	0.8589	-0.03757	0.04166	0.3673	0.1461	0.07844	0.0629	-0.0736	0.07883	0.3508	-0.07417	0.07047	0.2929	0.1811	0.06568	0.006	0.1308	0.0772	0.0907	0.4086	0.07349	<0.0001	0.4182	0.07785	<0.0001	0.2541	0.07712	0.001
	Race (black)	0.1348	0.03087	<0.0001	0.3053	0.04702	<0.0001	-0.02783	0.04105	0.498	-0.09613	0.08041	0.2323	0.2775	0.07745	0.0004	-0.1722	0.06955	0.0135	-0.1036	0.0648	0.1104	0.07044	0.07552	0.3513	-0.2321	0.07189	0.0013	-0.1967	0.0762	0.01	0.1192	0.07539	0.1143
	Race (other)	-0.04113	0.04813	0.393	0.08238	0.07336	0.2618	-0.1299	0.06402	0.0428	-0.09858	0.1267	0.4368	-0.00713	0.1209	0.953	-0.00299	0.1087	0.978	-0.00542	0.1012	0.9573	-0.07238	0.1178	0.5393	-0.00103	0.1121	0.9927	-0.1849	0.1188	0.1201	-0.308	0.1176	0.009
	Education (years)	0.01016	0.005175	0.05	0.0107	0.007889	0.1753	0.009374	0.006884	0.1737	0.005662	0.01363	0.678	-0.00688	0.01301	0.597	0.006347	0.01169	0.5874	0.006972	0.01089	0.5221	0.01568	0.01267	0.2164	0.002464	0.01205	0.8381	0.01674	0.01278	0.1906	0.01309	0.01264	0.3007
	eGFR	0.007418	0.01473	0.6147	-0.01596	0.02244	0.477	0.01943	0.0196	0.3218	0.02898	0.03878	0.4551	0.09987	0.03699	0.0071	0.04661	0.03325	0.1614	-0.01982	0.03097	0.5223	-0.03507	0.03604	0.3307	0.03428	0.0343	0.3179	0.0224	0.03636	0.538	0.02653	0.03596	0.461
	pTau-181	0.01215	0.01365	0.3738	0.0352	0.02079	0.0909	-0.01314	0.01816	0.4695	0.01066	0.03595	0.767	0.01944	0.03428	0.5708	-0.03045	0.03082	0.3234	-0.1185	0.0287	<0.0001	-0.0565	0.0334	0.0912	0.02735	0.03178	0.3897	-0.00959	0.03369	0.7759	-0.00304	0.03333	0.9274
	Time	-0.03157	0.001561	<0.0001	-0.03344	0.001534	<0.0001	-0.04936	0.002265	<0.0001	0.06332	0.002638	<0.0001	-0.04305	0.002233	<0.0001	-0.05276	0.002445	<0.0001	-0.04581	0.002744	<0.0001	-0.05588	0.002948	<0.0001	-0.0183	0.002857	<0.0001	-0.04811	0.00382	<0.0001	-0.05568	0.003618	<0.0001
	Age(baseline)*Time	-0.00018	0.000162	0.2806	1e-05	0.000159	0.948	-0.00106	0.000235	<0.0001	0.002023	0.000253	<0.0001	-0.0013	0.000232	<0.0001	-0.0011	0.000252	<0.0001	-0.00123	0.000282	<0.0001	-0.00174	0.000295	<0.0001	-0.00218	0.000298	<0.0001	-0.00195	0.000388	<0.0001	-0.00249	0.000369	<0.0001
	Sex*Time	-0.00323	0.002457	0.1893	-0.00613	0.002412	0.0112	-0.00506	0.003569	0.157	0.01171	0.004135	0.0048	-0.00278	0.003517	0.4289	-0.00523	0.003852	0.175	-0.00996	0.004322	0.0215	-0.00778	0.004598	0.0909	0.01275	0.004493	0.0046	0.008265	0.005984	0.1676	0.01194	0.005666	0.0355
	Race (black)*Time	-0.00038	0.003016	0.899	0.002105	0.002959	0.4772	-0.00159	0.004376	0.7165	-0.00401	0.005024	0.4252	-0.00262	0.004313	0.5436	0.001488	0.004716	0.7525	0.005628	0.005292	0.2879	0.003203	0.005648	0.5709	0.003584	0.005518	0.5162	0.001638	0.007342	0.8235	0.006304	0.006955	0.365
	Race (other)*Time	-0.00811	0.00443	0.0676	-0.0068	0.004361	0.1192	-0.00547	0.006435	0.3952	-0.00854	0.007812	0.2746	-0.00254	0.006344	0.689	-0.00169	0.00698	0.809	0.000298	0.007836	0.9697	-0.00809	0.008491	0.3411	0.007369	0.008096	0.363	0.000473	0.01094	0.9655	-0.0065	0.01034	0.53
	Education*Time	-0.00036	0.000508	0.4732	0.000429	0.000498	0.3891	-0.00079	0.000738	0.285	-0.00042	0.000842	0.616	-0.00088	0.000727	0.2264	-0.0009	0.000795	0.2593	-0.00085	0.000892	0.343	0.000983	0.00094	0.2957	1.2e-05	0.000929	0.9897	-0.00089	0.001228	0.4708	-0.00049	0.001163	0.6719
	eGFR*Time	-0.00063	0.001452	0.6627	0.000827	0.001423	0.5613	-0.00363	0.00211	0.0856	0.004298	0.002428	0.077	-0.00658	0.002079	0.0016	-0.00496	0.002272	0.0292	-0.00512	0.002548	0.045	-0.00067	0.0027	0.8041	-0.00579	0.002656	0.0297	-0.00631	0.003518	0.0734	-0.00806	0.003333	0.0159
	pTau-181*Time	-0.00293	0.001506	0.052	-0.00071	0.00147	0.631	-0.00619	0.002187	0.0048	0.006258	0.002323	0.0072	-0.00756	0.002154	0.0005	-0.00815	0.00234	0.0005	-0.00746	0.002622	0.0046	-0.00532	0.002701	0.0492	-0.00843	0.002756	0.0023	0.000752	0.003577	0.8336	-0.00893	0.003396	0.0087
GFAP
		Total Brain volume			White matter volume			Gray matter volume			Ventricular CSF			Superior temporal gyrus			Middle temporal gyrus			Inferior temporal gyrus			Hippocampus			Parahippocampal gyrus			Entorhinal cortex			Amygdala
		β	SE	P	β	SE	P	β	SE	P	β	SE	P	β	SE	P	β	SE	P	β	SE	P	β	SE	P	β	SE	P	β	SE	P	β	SE	P
	Intercept	-0.01192	0.01559	0.4451	-0.06915	0.02345	0.0033	0.05062	0.02024	0.0126	0.00349	0.04035	0.9311	-0.02985	0.03797	0.4321	0.08232	0.03408	0.016	0.05406	0.03242	0.0959	0.04595	0.03775	0.224	0.1311	0.03546	0.0002	0.1364	0.03717	0.0003	0.08094	0.03814	0.0342
	ICV	0.9552	0.01588	<0.0001	0.8889	0.02391	<0.0001	0.867	0.02035	<0.0001	0.2296	0.03459	<0.0001	0.6309	0.0381	<0.0001	0.6851	0.03398	<0.0001	0.7367	0.03234	<0.0001	0.5447	0.03844	<0.0001	0.5561	0.03631	<0.0001	0.4994	0.038	<0.0001	0.5691	0.03912	<0.0001
	Age (baseline)	-0.03156	0.001563	<0.0001	-0.03423	0.002348	<0.0001	-0.04258	0.00203	<0.0001	0.04092	0.004071	<0.0001	-0.03831	0.003806	<0.0001	-0.03689	0.003417	<0.0001	-0.01725	0.003251	<0.0001	-0.04592	0.003781	<0.0001	-0.0215	0.003552	<0.0001	-0.02887	0.003723	<0.0001	-0.0347	0.003819	<0.0001
	Sex	-0.02481	0.03073	0.4197	-0.01414	0.04624	0.7599	-0.06211	0.03971	0.1181	0.2485	0.07544	0.001	-0.09505	0.07447	0.2021	-0.08067	0.06669	0.2268	0.117	0.06345	0.0655	0.1252	0.07442	0.0928	0.3931	0.07003	<0.0001	0.4613	0.07337	<0.0001	0.2859	0.07536	0.0002
	Race (black)	0.1394	0.03073	<0.0001	0.3125	0.0462	<0.0001	-0.02258	0.03988	0.5714	-0.09619	0.07924	0.2251	0.2685	0.07478	0.0003	-0.1821	0.06711	0.0068	-0.08294	0.06384	0.1942	0.06281	0.07436	0.3985	-0.2567	0.06989	0.0003	-0.2192	0.07325	0.0028	0.1082	0.07516	0.1503
	Race (other)	-0.02038	0.0508	0.6884	0.07505	0.07636	0.3259	-0.09935	0.06598	0.1325	-0.03537	0.1323	0.7892	0.02038	0.1237	0.8692	0.04452	0.1111	0.6887	0.04096	0.1057	0.6984	-0.09522	0.1229	0.4388	0.003058	0.1155	0.9789	-0.2265	0.1211	0.0617	-0.3057	0.1242	0.014
	Education (years)	0.008483	0.005038	0.0926	0.009777	0.007578	0.1973	0.007975	0.006541	0.2231	0.002489	0.01313	0.8497	-0.00725	0.01228	0.5554	0.005052	0.01102	0.6469	0.01611	0.01049	0.1248	0.01481	0.0122	0.2252	-0.00054	0.01146	0.9625	0.01506	0.01201	0.2102	0.0075	0.01232	0.5428
	eGFR	0.00761	0.0142	0.5922	-0.00701	0.02136	0.743	0.02388	0.01844	0.1957	-0.01069	0.03703	0.773	0.08918	0.03462	0.0102	0.0374	0.03108	0.2291	-0.01011	0.02956	0.7325	-0.0194	0.03439	0.5729	0.02326	0.0323	0.4717	0.02434	0.03386	0.4724	0.02638	0.03473	0.4478
	GFAP	-0.00863	0.01397	0.5372	-0.02012	0.02104	0.3391	-0.02898	0.01813	0.1104	0.09915	0.03646	0.0067	-0.00577	0.03409	0.8657	-0.01862	0.0306	0.543	0.000921	0.0291	0.9748	0.01698	0.03388	0.6163	0.01949	0.0318	0.5401	0.0426	0.03333	0.2015	0.05123	0.03419	0.1345
	Time	-0.03196	0.001461	<0.0001	-0.03381	0.001424	<0.0001	-0.04991	0.002114	<0.0001	0.06368	0.002452	<0.0001	-0.04401	0.002088	<0.0001	-0.05353	0.002356	<0.0001	-0.04709	0.00261	<0.0001	-0.05604	0.002823	<0.0001	-0.0178	0.002788	<0.0001	-0.04762	0.003507	<0.0001	-0.05449	0.003462	<0.0001
	Age(baseline)*Time	-0.00032	0.000163	0.0514	-3e-05	0.000159	0.8464	-0.00117	0.000236	<0.0001	0.001845	0.000258	<0.0001	-0.00136	0.000233	<0.0001	-0.00127	0.000261	<0.0001	-0.00136	0.000289	<0.0001	-0.00167	0.000305	<0.0001	-0.00215	0.00031	<0.0001	-0.00155	0.000384	<0.0001	-0.00229	0.000379	<0.0001
	Sex*Time	-0.00285	0.002331	0.2216	-0.00461	0.002267	0.0424	-0.00663	0.003377	0.0499	0.01672	0.003843	<0.0001	-0.00539	0.003331	0.1062	-0.00797	0.003748	0.0336	-0.01094	0.004153	0.0086	-0.00864	0.004435	0.0518	0.009955	0.004439	0.0252	0.008177	0.005546	0.1408	0.005545	0.005471	0.3111
	Race (black)*Time	0.001481	0.002821	0.5996	0.00313	0.00275	0.2554	0.000797	0.004083	0.8453	-0.0031	0.004735	0.5123	-0.00014	0.004034	0.9715	0.003892	0.004556	0.3931	0.009233	0.005047	0.0677	0.001581	0.005458	0.7721	0.006378	0.005383	0.2364	0.000213	0.006782	0.975	0.004914	0.006692	0.463
	Race (other)*Time	-0.00911	0.004606	0.0483	-0.00701	0.004488	0.1188	-0.00817	0.006673	0.2212	-0.00654	0.007874	0.4062	-0.00445	0.006594	0.5002	-0.00414	0.007444	0.5781	-0.00207	0.008245	0.8023	-0.00889	0.008907	0.3187	0.006588	0.008783	0.4534	-0.00145	0.01106	0.8957	-0.00981	0.01091	0.3688
	Education*Time	-0.00016	0.000482	0.7414	0.000495	0.000469	0.2914	-0.0006	0.000698	0.3929	-0.00066	0.000791	0.4038	-0.00105	0.000689	0.1289	-0.00077	0.000775	0.3222	-0.00092	0.000859	0.2833	0.001054	0.000914	0.2489	-0.0001	0.000917	0.9145	-0.00098	0.001145	0.3928	-0.00028	0.001129	0.8041
	eGFR*Time	0.000269	0.001302	0.8366	0.000511	0.001268	0.687	-0.00113	0.001887	0.5493	0.002234	0.00221	0.3123	-0.00339	0.001864	0.0689	-0.00197	0.002103	0.3499	-0.00103	0.002329	0.6571	0.001388	0.002508	0.58	-0.00196	0.002482	0.4293	-0.00493	0.003119	0.1144	-0.00271	0.003077	0.3793
	GFAP*Time	0.00057	0.001423	0.6887	0.000746	0.001383	0.5899	-0.00215	0.002061	0.2968	0.00984	0.00227	<0.0001	-0.00236	0.00203	0.2448	-0.0032	0.002281	0.1616	-0.00285	0.002528	0.2606	-0.00508	0.002686	0.0588	-0.00297	0.002709	0.2737	-0.00473	0.003374	0.1609	-0.00739	0.003326	0.0266
NfL
		Total Brain volume			White matter volume			Gray matter volume			Ventricular CSF			Superior temporal gyrus			Middle temporal gyrus			Inferior temporal gyrus			Hippocampus			Parahippocampal gyrus			Entorhinal cortex			Amygdala
		β	SE	P	β	SE	P	β	SE	P	β	SE	P	β	SE	P	β	SE	P	β	SE	P	β	SE	P	β	SE	P	β	SE	P	β	SE	P
	Intercept	-0.01035	0.01563	0.5082	-0.06907	0.02341	0.0033	0.05489	0.02028	0.007	0.000693	0.04056	0.9864	-0.02973	0.0379	0.4332	0.08527	0.03403	0.0125	0.055	0.03237	0.0898	0.04325	0.03774	0.2522	0.1307	0.03544	0.0002	0.1332	0.03713	0.0004	0.07769	0.03813	0.042
	ICV	0.9536	0.01589	<0.0001	0.8856	0.02379	<0.0001	0.8639	0.02037	<0.0001	0.2299	0.03453	<0.0001	0.6299	0.03794	<0.0001	0.683	0.03386	<0.0001	0.7357	0.0322	<0.0001	0.5467	0.03832	<0.0001	0.5564	0.03619	<0.0001	0.5006	0.03786	<0.0001	0.5748	0.03902	<0.0001
	Age (baseline)	-0.03116	0.001539	<0.0001	-0.03605	0.002304	<0.0001	-0.04198	0.002	<0.0001	0.04645	0.004019	<0.0001	-0.0386	0.003733	<0.0001	-0.03634	0.003352	<0.0001	-0.01641	0.00319	<0.0001	-0.04598	0.003714	<0.0001	-0.02015	0.003488	<0.0001	-0.02828	0.003655	<0.0001	-0.03202	0.003753	<0.0001
	Sex	-0.01883	0.03058	0.5381	-0.00936	0.04581	0.8381	-0.04818	0.03951	0.223	0.2361	0.07526	0.0018	-0.09362	0.0738	0.2049	-0.07155	0.06612	0.2795	0.1201	0.06288	0.0565	0.1159	0.07384	0.1169	0.3913	0.06946	<0.0001	0.451	0.07274	<0.0001	0.2704	0.07479	0.0003
	Race (black)	0.1362	0.03114	<0.0001	0.3188	0.04664	<0.0001	-0.03389	0.04041	0.4019	-0.1021	0.08058	0.2055	0.2682	0.0755	0.0004	-0.1914	0.06777	0.0049	-0.08766	0.06447	0.1742	0.06498	0.07519	0.3877	-0.2578	0.07062	0.0003	-0.2081	0.07399	0.005	0.1049	0.07599	0.1677
	Race (other)	-0.02052	0.05097	0.6874	0.07002	0.07633	0.3593	-0.09875	0.06619	0.1361	-0.02617	0.1331	0.8442	0.01969	0.1237	0.8735	0.04566	0.111	0.681	0.04225	0.1056	0.6893	-0.09407	0.1231	0.4448	0.004949	0.1155	0.9658	-0.227	0.1211	0.0611	-0.2988	0.1243	0.0164
	Education (years)	0.008083	0.00505	0.1098	0.009667	0.007568	0.2018	0.007072	0.006556	0.281	0.003711	0.0132	0.7786	-0.00726	0.01226	0.5537	0.004476	0.01101	0.6844	0.01594	0.01047	0.1283	0.01548	0.0122	0.2049	-0.00046	0.01145	0.9678	0.01568	0.012	0.1917	0.00827	0.01232	0.5023
	eGFR	0.007477	0.01448	0.6056	-0.00114	0.02169	0.9582	0.0209	0.01879	0.2663	-0.01854	0.03786	0.6245	0.08955	0.03515	0.011	0.03424	0.03156	0.2782	-0.01208	0.03002	0.6874	-0.021	0.03498	0.5485	0.02236	0.03283	0.4959	0.02949	0.03439	0.3914	0.01949	0.03532	0.5811
	NfL	-0.01244	0.01463	0.3954	0.02056	0.02194	0.349	-0.03773	0.01898	0.0472	-0.00907	0.03831	0.8129	0.000117	0.03555	0.9974	-0.02923	0.03192	0.36	-0.01444	0.03035	0.6343	0.01093	0.03538	0.7576	-0.00324	0.03319	0.9223	0.0391	0.03478	0.2612	-0.00835	0.03571	0.8152
	Time	-0.03181	0.001449	<0.0001	-0.03367	0.001412	<0.0001	-0.0496	0.002107	<0.0001	0.06326	0.00249	<0.0001	-0.04373	0.002088	<0.0001	-0.05325	0.002362	<0.0001	-0.04676	0.002607	<0.0001	-0.05578	0.002835	<0.0001	-0.01744	0.00279	<0.0001	-0.04744	0.003509	<0.0001	-0.05406	0.003473	<0.0001
	Age(baseline)*Time	-0.00045	0.000162	0.0051	-0.00014	0.000157	0.3766	-0.00146	0.000235	<0.0001	0.002316	0.000258	<0.0001	-0.00158	0.000232	<0.0001	-0.00155	0.00026	<0.0001	-0.00168	0.000287	<0.0001	-0.00188	0.000304	<0.0001	-0.00246	0.00031	<0.0001	-0.00168	0.000382	<0.0001	-0.00267	0.000378	<0.0001
	Sex*Time	-0.00301	0.002281	0.1871	-0.00477	0.002221	0.032	-0.0061	0.003318	0.0664	0.01501	0.003884	0.0001	-0.00476	0.003287	0.1482	-0.00725	0.003717	0.0514	-0.01032	0.004102	0.0121	-0.00752	0.004423	0.0893	0.01069	0.004387	0.015	0.009315	0.005499	0.0907	0.00727	0.005439	0.1817
	Race (black)*Time	0.002311	0.002809	0.4108	0.003872	0.00274	0.1579	0.002424	0.004083	0.553	-0.00415	0.004861	0.3932	0.001099	0.004051	0.7862	0.005496	0.004594	0.2319	0.01105	0.005068	0.0295	0.002434	0.005527	0.6597	0.008062	0.005413	0.1368	0.00053	0.006832	0.9382	0.006738	0.006759	0.3191
	Race (other)*Time	-0.00946	0.004572	0.0387	-0.00729	0.004455	0.1021	-0.00874	0.006653	0.1895	-0.00592	0.008004	0.4597	-0.0049	0.006597	0.4581	-0.00468	0.007472	0.531	-0.00271	0.008244	0.7427	-0.0091	0.008957	0.31	0.005945	0.008799	0.4994	-0.00152	0.01108	0.8911	-0.0103	0.01096	0.3476
	Education*Time	-0.00015	0.000478	0.7595	0.000511	0.000465	0.2717	-0.00063	0.000695	0.3676	-0.00054	0.000803	0.4995	-0.00108	0.000688	0.1154	-0.0008	0.000777	0.3028	-0.00095	0.000857	0.2687	0.000992	0.000918	0.2805	-0.00014	0.000918	0.88	-0.00104	0.001146	0.3621	-0.00037	0.001133	0.745
	eGFR*Time	0.000836	0.00131	0.5237	0.001021	0.001277	0.4241	-0.00015	0.001907	0.9355	0.001446	0.002278	0.5259	-0.00264	0.001891	0.1631	-0.00105	0.00214	0.6244	4.7e-05	0.002361	0.9842	0.001837	0.002555	0.4724	-0.00094	0.002521	0.7098	-0.00486	0.003167	0.1252	-0.00179	0.003133	0.5673
	NfL*Time	0.003637	0.001454	0.0126	0.003337	0.001411	0.0182	0.004331	0.002119	0.0412	-0.00015	0.002319	0.9485	0.00279	0.00209	0.1824	0.003314	0.002347	0.1583	0.004504	0.002592	0.0826	-0.00022	0.002712	0.9352	0.004011	0.002784	0.15	-0.00204	0.003431	0.5516	0.001181	0.003388	0.7275
