# Supplementary material for: Alzheimer’s and neurodegenerative disease biomarkers in blood predict brain atrophy and cognitive decline
Source: Alzheimers Res Ther. 2024 Apr 30;16:94. doi: 10.1186/s13195-024-01459-y (PMC11059745; doi:10.1186/s13195-024-01459-y)
Supplement: Supplementary file 3 — Supplementary Material 3. [file 13195_2024_1459_MOESM3_ESM.xlsx]

## Sheet: S.Table 10
Supplemental Table 10. Associations between baseline plasma biomarkers and cognitive performance (full model results)
Biomarker	Term
Aβ42/40		Verbal Memory			Attention			Executive function			Verbal Fluency			Visuospatial
		β	SE	P	β	SE	P	β	SE	P	β	SE	P	β	SE	P
	Intercept	0.2081	0.04111	<0.0001	0.2435	0.03334	<0.0001	0.2715	0.03476	<0.0001	0.2085	0.03805	<0.0001	0.2444	0.04422	<0.0001
	Age (baseline)	-0.03603	0.003952	<0.0001	-0.02904	0.003207	<0.0001	-0.03072	0.003343	<0.0001	-0.02561	0.003674	<0.0001	-0.0404	0.00428	<0.0001
	Sex	-0.5405	0.06657	<0.0001	-0.08674	0.05393	0.108	-0.1568	0.05621	0.0054	-0.3245	0.06171	<0.0001	0.2597	0.07179	0.0003
	Race (black)	-0.4508	0.08243	<0.0001	-0.5072	0.0668	<0.0001	-0.6496	0.06963	<0.0001	-0.4922	0.07631	<0.0001	-0.5234	0.08905	<0.0001
	Race (other)	-0.4239	0.1418	0.0028	-0.4982	0.1138	<0.0001	-0.4203	0.1186	0.0004	-0.6276	0.1307	<0.0001	-0.454	0.1512	0.0027
	Education (years)	0.02817	0.01372	0.0402	0.04489	0.01104	<0.0001	0.04709	0.0115	<0.0001	0.06882	0.01264	<0.0001	0.03315	0.01474	0.0247
	eGFR	-0.09241	0.03843	0.0163	-0.01292	0.03103	0.6771	-0.02698	0.03234	0.4042	-0.00862	0.03551	0.8083	-0.02446	0.04119	0.5528
	Aβ42/40	-0.09595	0.03471	0.0058	-0.00461	0.02807	0.8696	-0.01671	0.02927	0.568	-0.01527	0.03213	0.6348	-0.07541	0.0374	0.0439
	Time	-0.01669	0.006252	0.0078	-0.0395	0.00463	<0.0001	-0.0396	0.004817	<0.0001	-0.02919	0.004209	<0.0001	-0.02431	0.004131	<0.0001
	Age(baseline)*Time	-0.00311	0.000645	<0.0001	-0.00166	0.000481	0.0006	-0.00149	0.000501	0.0029	-0.00255	0.000441	<0.0001	-0.00114	0.000441	0.0095
	Sex*Time	0.008507	0.01014	0.4015	0.01989	0.007505	0.0081	0.004968	0.007806	0.5246	-0.00237	0.006838	0.7291	-0.00947	0.006724	0.1593
	Race (black)*Time	-0.01284	0.01254	0.306	0.001599	0.009273	0.8631	0.00961	0.009641	0.319	0.000343	0.008487	0.9677	-0.00125	0.008343	0.8813
	Race (other)*Time	-0.00523	0.02134	0.8063	0.01801	0.01555	0.2469	0.02016	0.01617	0.2127	0.00851	0.01448	0.5567	-0.01015	0.01429	0.4775
	Education*Time	-0.00295	0.002125	0.1656	-0.00457	0.001577	0.0038	-0.00192	0.001641	0.2426	-0.00263	0.001433	0.0667	-0.00116	0.00142	0.4152
	eGFR*Time	0.003459	0.005788	0.5502	-0.0034	0.004269	0.4264	-0.00407	0.004438	0.3593	-0.00295	0.003882	0.4481	0.001362	0.003809	0.7207
	Aβ42/40*Time	0.02125	0.005184	<0.0001	0.005389	0.003831	0.1598	0.00728	0.003985	0.0679	0.006025	0.003489	0.0844	0.008358	0.003439	0.0152
pTau-181
		Verbal Memory			Attention			Executive function			Verbal Fluency			Visuospatial
		β	SE	P	β	SE	P	β	SE	P	β	SE	P	β	SE	P
	Intercept	0.1725	0.04243	<0.0001	0.2185	0.03503	<0.0001	0.2557	0.03617	<0.0001	0.1794	0.04011	<0.0001	0.2097	0.0463	<0.0001
	Age (baseline)	-0.03793	0.003869	<0.0001	-0.03161	0.003196	<0.0001	-0.03203	0.0033	<0.0001	-0.02649	0.003669	<0.0001	-0.04041	0.00424	<0.0001
	Sex	-0.5264	0.06914	<0.0001	-0.1127	0.05696	0.0481	-0.1376	0.05881	0.0195	-0.3176	0.06538	<0.0001	0.258	0.07554	0.0007
	Race (black)	-0.4677	0.08279	<0.0001	-0.5057	0.06828	<0.0001	-0.6699	0.07052	<0.0001	-0.4661	0.07811	<0.0001	-0.5004	0.09039	<0.0001
	Race (other)	-0.3892	0.1343	0.0038	-0.4901	0.1096	<0.0001	-0.4063	0.1132	0.0003	-0.6299	0.1263	<0.0001	-0.4783	0.1451	0.001
	Education (years)	0.02282	0.01411	0.1062	0.04394	0.01155	0.0001	0.03842	0.01192	0.0013	0.07447	0.01326	<0.0001	0.03717	0.01536	0.0157
	eGFR	-0.0807	0.04092	0.0489	-0.00523	0.03377	0.8769	-0.02917	0.03489	0.4032	0.009279	0.03871	0.8106	-0.01148	0.04455	0.7966
	pTau-181	-0.00126	0.03833	0.9737	0.03447	0.03162	0.2759	-0.02902	0.03263	0.374	0.04189	0.03633	0.2492	-0.01909	0.042	0.6496
	Time	-0.0169	0.006476	0.0093	-0.03902	0.00448	<0.0001	-0.03631	0.004845	<0.0001	-0.02544	0.004333	<0.0001	-0.02473	0.004369	<0.0001
	Age(baseline)*Time	-0.00219	0.000647	0.0007	-0.00091	0.000449	0.0419	-0.0015	0.000485	0.002	-0.0022	0.000438	<0.0001	-0.00074	0.000444	0.0952
	Sex*Time	0.01715	0.0106	0.1059	0.02345	0.007327	0.0014	0.005461	0.00792	0.4906	-0.00096	0.007108	0.8929	-0.00607	0.007143	0.3957
	Race (black)*Time	-0.00735	0.01302	0.5724	0.007002	0.009076	0.4406	0.003436	0.009773	0.7253	-0.00319	0.008776	0.7167	-0.00164	0.008845	0.8532
	Race (other)*Time	0.005585	0.02017	0.7819	0.01793	0.01358	0.1872	0.01928	0.01467	0.1892	0.00598	0.01345	0.6566	-0.00542	0.0136	0.6904
	Education*Time	-0.00089	0.002217	0.6874	-0.00358	0.00154	0.0203	-0.00037	0.00166	0.8236	-0.00227	0.001483	0.1256	-0.00048	0.001509	0.7492
	eGFR*Time	-0.00193	0.006248	0.7579	-0.0036	0.004375	0.4105	-0.0048	0.004731	0.311	-0.00547	0.00422	0.1953	-0.00124	0.004249	0.7711
	pTau-181*Time	-0.01504	0.006112	0.014	-0.00828	0.004238	0.0509	-0.00507	0.004585	0.2692	-0.00868	0.004098	0.0343	-0.00586	0.004147	0.1577
GFAP
		Verbal Memory			Attention			Executive function			Verbal Fluency			Visuospatial
		β	SE	P	β	SE	P	β	SE	P	β	SE	P	β	SE	P
	Intercept	0.2052	0.04135	<0.0001	0.2425	0.03336	<0.0001	0.2704	0.03472	<0.0001	0.2105	0.03802	<0.0001	0.239	0.04434	<0.0001
	Age (baseline)	-0.03512	0.004294	<0.0001	-0.02915	0.003467	<0.0001	-0.03021	0.003608	<0.0001	-0.02702	0.003976	<0.0001	-0.03739	0.00463	<0.0001
	Sex	-0.5125	0.06659	<0.0001	-0.08341	0.05367	0.1204	-0.1537	0.05586	0.006	-0.3137	0.06135	<0.0001	0.2749	0.07162	0.0001
	Race (black)	-0.4442	0.0829	<0.0001	-0.5069	0.06684	<0.0001	-0.6486	0.06957	<0.0001	-0.4888	0.07626	<0.0001	-0.5201	0.08932	<0.0001
	Race (other)	-0.4367	0.1426	0.0022	-0.4973	0.1139	<0.0001	-0.4221	0.1185	0.0004	-0.6359	0.1306	<0.0001	-0.4559	0.1517	0.0027
	Education (years)	0.0277	0.01381	0.0452	0.04484	0.01105	<0.0001	0.04734	0.0115	<0.0001	0.06798	0.01264	<0.0001	0.03355	0.01479	0.0235
	eGFR	-0.09439	0.03875	0.015	-0.01545	0.03113	0.6198	-0.02946	0.0324	0.3634	-0.00418	0.03558	0.9064	-0.03156	0.04143	0.4464
	GFAP	0.02274	0.03834	0.5532	-0.00329	0.03085	0.9151	-0.00832	0.03209	0.7955	0.04185	0.03535	0.2366	-0.03872	0.04127	0.3483
	Time	-0.01653	0.00634	0.0094	-0.03926	0.004655	<0.0001	-0.03984	0.004839	<0.0001	-0.02976	0.004201	<0.0001	-0.02415	0.004179	<0.0001
	Age(baseline)*Time	-0.00293	0.000701	<0.0001	-0.00166	0.00052	0.0014	-0.00143	0.000541	0.0085	-0.00202	0.000473	<0.0001	-0.00109	0.000474	0.0217
	Sex*Time	0.000663	0.01023	0.9483	0.01792	0.007519	0.0173	0.002582	0.007816	0.7412	-0.00709	0.006802	0.2973	-0.01289	0.006758	0.0568
	Race (black)*Time	-0.01519	0.01272	0.2328	0.001349	0.009325	0.885	0.008464	0.009688	0.3825	-0.00148	0.008469	0.861	-0.00254	0.008436	0.7633
	Race (other)*Time	-0.00157	0.0216	0.9422	0.01853	0.0156	0.2351	0.022	0.01621	0.175	0.01038	0.01442	0.4719	-0.00912	0.01442	0.5272
	Education*Time	-0.00285	0.002153	0.1856	-0.00455	0.001585	0.0042	-0.00188	0.001649	0.2533	-0.00234	0.00143	0.1027	-0.0011	0.001435	0.4427
	eGFR*Time	0.004683	0.005863	0.4246	-0.00243	0.004288	0.5713	-0.00411	0.004453	0.3567	-0.0034	0.003868	0.38	0.001799	0.003851	0.6404
	GFAP*Time	-0.01077	0.006225	0.0838	-0.00023	0.004588	0.9595	-0.00537	0.004772	0.2604	-0.0127	0.004137	0.0022	-0.00401	0.004157	0.3354
NfL
		Verbal Memory			Attention			Executive function			Verbal Fluency			Visuospatial
		β	SE	P	β	SE	P	β	SE	P	β	SE	P	β	SE	P
	Intercept	0.2034	0.04149	<0.0001	0.238	0.03343	<0.0001	0.2669	0.03484	<0.0001	0.2023	0.03806	<0.0001	0.2428	0.04451	<0.0001
	Age (baseline)	-0.03384	0.00423	<0.0001	-0.03108	0.00341	<0.0001	-0.03219	0.003553	<0.0001	-0.02834	0.003895	<0.0001	-0.03781	0.004554	<0.0001
	Sex	-0.5175	0.06651	<0.0001	-0.08628	0.05354	0.1073	-0.1553	0.05579	0.0055	-0.3255	0.06114	<0.0001	0.2826	0.07159	<0.0001
	Race (black)	-0.4487	0.08393	<0.0001	-0.4928	0.06758	<0.0001	-0.6345	0.07042	<0.0001	-0.4654	0.07703	<0.0001	-0.5293	0.09054	<0.0001
	Race (other)	-0.4326	0.1426	0.0025	-0.499	0.1137	<0.0001	-0.425	0.1185	0.0003	-0.6362	0.1303	<0.0001	-0.4569	0.1517	0.0027
	Education (years)	0.02794	0.01381	0.0432	0.0445	0.01103	<0.0001	0.0472	0.0115	<0.0001	0.06915	0.0126	<0.0001	0.03285	0.01479	0.0266
	eGFR	-0.09999	0.03952	0.0115	-0.00663	0.03174	0.8347	-0.01926	0.03307	0.5604	0.007832	0.03624	0.8289	-0.03415	0.0423	0.4197
	NfL	-0.00983	0.03837	0.7978	0.03957	0.03093	0.201	0.04038	0.03222	0.2103	0.07426	0.03534	0.0358	-0.02901	0.04143	0.4839
	Time	-0.01496	0.006156	0.0154	-0.03816	0.004433	<0.0001	-0.03887	0.004751	<0.0001	-0.02851	0.004148	<0.0001	-0.02362	0.004118	<0.0001
	Age(baseline)*Time	-0.00332	0.000671	<0.0001	-0.00138	0.000488	0.0047	-0.00146	0.000522	0.0053	-0.00223	0.000458	<0.0001	-0.0012	0.000459	0.0089
	Sex*Time	0.00496	0.009892	0.6162	0.01928	0.007121	0.0069	0.004949	0.007627	0.5166	-0.00339	0.006675	0.6116	-0.01135	0.006636	0.0874
	Race (black)*Time	-0.01196	0.01253	0.3399	0.001017	0.009003	0.91	0.009069	0.009646	0.3473	-0.00174	0.008482	0.8374	-0.00129	0.008451	0.8789
	Race (other)*Time	-0.00374	0.02103	0.8587	0.01712	0.01493	0.2516	0.02082	0.01596	0.1924	0.009395	0.01427	0.5105	-0.0099	0.01426	0.4877
	Education*Time	-0.00277	0.002095	0.1861	-0.00422	0.001515	0.0054	-0.00179	0.00162	0.2689	-0.00243	0.001413	0.0859	-0.00106	0.001417	0.4539
	eGFR*Time	0.008229	0.005844	0.1593	-0.00176	0.004207	0.6763	-0.00307	0.004503	0.4957	-0.00281	0.003926	0.4745	0.002878	0.003903	0.4612
	NfL*Time	0.004256	0.006031	0.4806	-0.00192	0.004431	0.6643	-0.00154	0.004739	0.7458	-0.00632	0.004105	0.1238	0.000876	0.004108	0.8312
